# Supplementary material for: Genomic, Biochemical, and Modeling Analyses of Asparagine Synthetases from Wheat
Source: Front Plant Sci. 2018 Jan 15;8:2237. doi: 10.3389/fpls.2017.02237 (PMC5775275; doi:10.3389/fpls.2017.02237)
Supplement: Supplementary file 1 [file Data_Sheet_1.XLSX]

## Sheet: Title page
Genomic, biochemical and modelling analyses of asparagine synthetases from wheat
Hongwei Xu1,2, Tanya Y. Curtis2, Stephen J. Powers3, Sarah Raffan2, Runhong Gao1,2, Jianhua Huang1* Monika Heiner4, David Gilbert5 and Nigel G. Halford2*
1Biotechnology Research Institute, Shanghai Academy of Agricultural Sciences, 2901 Beidi Road, Minhang District, Shanghai 201106, Peoples’ Republic of China
2Plant Science Department, Rothamsted Research, Harpenden, Hertfordshire AL5 2JQ, United Kingdom
3Computational and Analytical Sciences Department, Rothamsted Research, Harpenden, Hertfordshire AL5 2JQ, United Kingdom
4Department of Computer Science, Brandenburg Technical University Cottbus-Senftenberg, Cottbus, Germany
5College of Engineering, Design and Physical Sciences, Brunel University London, Uxbridge, Middlesex UB8 3PH, UK
*Correspondence: Nigel G. Halford, E-mail: nigel.halford@rothamsted.ac.uk; Jianhua Huang, E-mail jianhua300@163.com
Supplementary File S1. Asparagine and glutamate concentrations in reactions catalysed by TaASN1 and TaASN2

## Sheet: Asparagine
Calibration of asparagine standards for HPLC								Asparagine synthesis data for ASN1, 2 and 3 reactions
								TaASN1	Time (min)	Area				Concentration (mM)
Amino acid	Concentration	Rep 1	Rep 2							Rep 1	Rep 2		Rep 1	Rep 2	Mean	SE
Asn	0 nmol	0	0						0	0	0		0	0	0	0
	5 nmol	284018	830861						1.5	284334	311267		2.03012	1.51384	1.77198	0.298077
	10 nmol	322571	1019867						2.5	526992	563484		2.68118	1.82931	2.25525	0.491829
	15 nmol	1233881	2467190						3.5	615532	741387		2.91874	2.05183	2.48528	0.50051
	20 nmol	1388623	3179282						5	665365	842619		3.05244	2.17845	2.61545	0.5046
									15	707572	903941		3.16569	2.25515	2.71042	0.525697
									25	744975	932776		3.26604	2.29122	2.77863	0.562813
									35	832776	953840		3.50161	2.31757	2.90959	0.683611
								TaASN2	Time (min)	Area				Concentration (mM)
										Rep 1	Rep 2		Rep 1	Rep 2	Mean	SE
									0	0	0		0	0	0	0
									1.5	311267	490029		2.10238	1.73743	1.91991	0.210705
									2.5	470011	648472		2.5283	1.93561	2.23196	0.342189
									3.5	624413	744413		2.94257	2.05561	2.49909	0.512082
									5	716130	807572		3.18865	2.13461	2.66163	0.608547
									15	754770	844975		3.29232	2.1814	2.73686	0.641392
									25	833941	871207		3.50474	2.21421	2.85947	0.745089
									35	1006996	932776		3.96905	2.29122	3.13014	0.968699

## Sheet: Glutamate
Calibration of glutamic acid standards for HPLC								Glutamate synthesis data for ASN1, 2 and 3 reactions
Amino acid	Concentration	Rep 1	Rep 2					TaASN1	Time (min)	Area			Time (min)		Concentration (mM)
Glu	0nmol	0	0							Rep 1	Rep 2			Rep 1	Rep 2	Mean	SE
	5nmol	14391	363284						0	0	0		0	0	0	0	0
	10nmol	18010	882346						1.5	53244	61370		1.5	4.1599	1.39866	2.77928	0.797102
	15nmol	29511	1914321						2.5	103127	111287		2.5	6.70262	1.47109	4.08686	1.51021
	20nmol	90528	2673068						3.5	158190	212855		3.5	9.50938	1.61847	5.56392	2.27791
									5	191475	315572		5	11.206	1.76751	6.48678	2.72467
									15	209773	420520		15	12.1388	1.9198	7.02927	2.94996
									25	249857	519786		25	14.182	2.06383	8.1229	3.49821
									35	252900	520171		35	14.3371	2.06439	8.20074	3.54282
								TaASN2	Time (min)	Area
										replication 1	replication2		Time (min)	Rep 1	Rep 2	Mean	SE
									0	0	0		0	0	0	0	0
									1.5	90530	105120		1.5	6.06051	1.46215	3.76133	1.32743
									2.5	104104	192118		2.5	6.75242	1.58838	4.1704	1.49073
									3.5	143771	210235		3.5	8.77439	1.61467	5.19453	2.06683
									5	153264	310100		5	9.25828	1.75957	5.50893	2.16469
									15	169425	384370		15	10.0821	1.86734	5.9747	2.37139
									25	174570	413618		25	10.3443	1.90978	6.12705	2.43484
									35	179550	513621		35	10.5982	2.05489	6.32653	2.46623
